# Supplementary material for: Bioluminescent Vibrio fischeri Assays in the Assessment of Seasonal and Spatial Patterns in Toxicity of Contaminated River Sediments
Source: Front Microbiol. 2016 Nov 7;7:1738. doi: 10.3389/fmicb.2016.01738 (PMC5097916; doi:10.3389/fmicb.2016.01738)
Supplement: Supplementary file 4 [file Table4.XLSX]

## Sheet: TabS4-complete-data
			Supplementary Material
			Bioluminescent bacterial assays in the assessment of seasonal and spatial patterns in toxicity of contaminated river sediments
			Jarque S., Masner P., Prokeš R., Klánová J., Bláha L. *
			* Correspondence: Corresponding Author: blaha@recetox.muni.cz
	Supplementary Table S4: Detailed results on toxicities, contamination, particle distribution and total organic carbon (TOC%) in bottom sediments (SE) or sediment traps (ST) collected at five localities in the city of Zlín region, Czech Republic (MAL - Malenovice, BEL - Belov, SPY - Spytihnev, CER - Certak, CER-OXL - Certak oxbow lake). Missing values - data not available / not analyzed.
					TOXICITY RESULTS					CONTAMINATION RESULTS
	Locality code	Sampling date	Season code	Matrix (SE -sediment, ST-trap)	IC50 (mg dw/ml)	low 95%CI	upper 95%CI	INH75 (%)	INH75 (SD)	Sum PAHs	Suma PCBs	Sum HCHs	Sum DDTs	HCB	tot_V	tot_Cr	tot_Co	tot_Ni	tot_Cu	tot_Zn	tot_As	tot_Mo	tot_Cd	tot_Sb	tot_Pb	tot_Hg	clay (%)	dust (%)	sand (%)	gravel (%)	TOC (%)
	MAL	2007-06-20	su	SE	80			6.45	0.35	3956.3	9.5	0.2	6.7	1	60.94	57.88		34.12	35.63	164.4	5.115	0.3887	0.358	1.059	25.96	0.215277	9.4	67.8	22.5	0.3	2.4791
	MAL	2007-07-18	su	SE	54.68	42.91	69.66	7.85	0.92	2135.7	11.6	0.4	6.7	0.9	74.53	70.21		36.09	35.29	158.5	5.653	0.493	0.4477	1.27	28.51	0.223345	13.5	73.1	13.3	0.1	2.4056
	MAL	2007-08-15	su	SE	30.63	18.35	51.11	6.65	0.64	558.4	9.9	0.2	1.3	0.1	50.76	48		36.61	22.62	66.6	2.691	0.1935	0.1636	0.4999	19.65	0.0913086	9.5	40.2	50.2	0.1	0.604398
	MAL	2007-09-12	au	SE	65.01	55.42	76.27	8.2	0.28	7995.4	15.2	0.5	6.3	1.1	63.16	59.18		33.81	40.93	178.4	4.669	0.496	0.6295	1.193	29.32	0.252009	9.1	70.4	19.5	1	3.66028
	MAL	2007-10-10	au	SE	36.47	32.84	40.52	17.55	1.06	4423.2	13.2	0.8	13.4	1.5	88.67	83.84		39.07	40.35	154.8	8.611	0.7053	0.381	1.344	31.5	0.156727	15	73.1	11.4	0.5	3.23741
	MAL	2007-11-07	au	SE	60.58	53.15	69.05	14	0	4097.1	11.6	0.4	15.9	2.7	84.21	97.86		52.13	44.25	168.9	7.161	0.5683	0.4625	1.103	32.23	0.23895	11.7	73.2	15.1	0	2.33024
	MAL	2007-12-05	wi	SE	43.8	39.05	49.12	19.45	1.06	4366.8	9.6	0.3	13.8	1	79.65	75.17		41.97	44.71	200.4	6.254	0.7388	0.4509	1.512	32.36	0.217211	11.6	65.8	19.1	0.4	3.334
	MAL	2008-01-02	wi	SE	31.09	28.14	34.45	31.8	0.57	3600.9	12.8	0.5	9.3	1.9	75.83	70.08		39.2	43.3	176	5.907	0.7041	0.4162	1.52	31.35	0.223516	10.9	73.7	11.8	0.4	3.353
	MAL	2008-01-30	wi	SE	13.53	12.2	15.02	46.15	2.05	8758.6	12.7	2.2	11.5	2.9	74.8	70.64		44.59	60.63	237.2	5.281	0.9653	0.5728	2.058	31.5	0.31943	7.2	65.9	26.1	0.8	7.07313
	MAL	2008-02-27	wi	SE	16.01	14.21	18.03	42.1	0.71	7621.4	21.4	0.6	9.7	1.8	74.93	71.29		40.46	51.24	212.8	5.571	0.8514	0.5213	1.74	32.03	0.301627	7.6	59	32.3	1.1	5.49436
	MAL	2008-03-26	sp	SE	12.35	10.93	13.95	51.2	1.41	14279.1	10	0.5	4.7	2.5	85.72	77.31	11.52	47.49	64.18	250.4	5.491	1.099	0.53	2.304	32.19	0.393528	11.8	65.8	21.4	1	7.65983
	MAL	2008-04-23	sp	SE	39.4	32.29	48.08	29.95	1.34	8283.5	11.9	0.2	4.5	1.4	77.96	71.62	10.96	41.09	50.49	200.3	5.187	0.7094	0.5662	2.569	36.73	0.2729	13.1	52.2	34	0.2	4.22372
	MAL	2008-05-21	sp	SE	74.06	60.41	90.78	2.55	1.2	3128.4	3.5	0.4	7.6	1.2	65.81	62.79	8	26.5	24.34	97.78	6.462	0.4339	0.2627	0.9827	22.12	0.113735	12.9	81.2	5.8	0.1	1.55143
	MAL	2008-06-18	su	SE	73.07	62.85	84.97	3.1	3.25	9005.4	5.2	0.6	10	1.2	77.26	69.97	9.815	34.81	31.32	127.5	6.28	0.623	0.3226	1.14	25.73	0.178517	8.3	60.5	31	0.25	3.45189
	MAL	2008-07-16	su	SE	70.98	65.78	76.58	0.15	0.21	1501.2	4.1	0.2	6	1	68.09	57.23	7.854	23.52	18.31	76.58	6.424	0.3798	0.1676	0.8445	21.83	0.0627507	13	86	1	0	1.26808
	BEL	2007-06-20	su	SE	63.25	51.09	78.29	9.05	0.64	2660.2	5.3	0.3	3.1	2	58.48	49.43		30.62	22.51	106.3	4.58	0.2599	0.3707	0.8982	24.15	0.118916	9.1	58.3	30.9	1.7	2.4
	BEL	2007-07-18	su	SE	80			5.95	0.78	1083.2	3.3	0.1	2.4	1.5	44.51	36.65		23.13	13.99	73.56	4.375	0.1382	0.2223	0.5702	18.07	0.0744409	11	67.5	18	3.5	1.13157
	BEL	2007-08-15	su	SE	80			1.75	0.21	526.3	1.7	0	0.4	0.5	26.82	22.7		15.82	8.024	43.02	2.744	0.09672	0.08875	0.3215	13.6	0.031208	0.9	4.7	78.9	15.5	0.245648
	BEL	2007-09-12	au	SE	41.92	38.65	45.47	22.3	1.7	8199.9	7.9	0.6	7	24.8	98.19	78.42		43.55	37.43	157.6	7.728	0.49	0.5404	1.169	31.81	0.154416	12.5	77.4	10	0.1	3.01039
	BEL	2007-10-10	au	SE	37.64	35.71	39.68	23.65	0.64	7472.2	9.7	1.5	8.6	26.2	101.1	83.03		45.01	43.05	177.6	7.888	0.6572	0.5315	1.254	34.96	0.186305	16.2	77.9	5.2	0.6	2.731
	BEL	2007-11-07	au	SE	54.31	47.82	61.69	20.07	2.12	7507	9.8	1	7.8	22.3	87.47	71.01		42.7	35.75	160	7.989	0.6807	0.5435	1.302	33.13	0.150625	13.2	72.3	14.6	0.2	2.538
	BEL	2007-12-05	wi	SE	58.32	51.59	65.93	9.2	0.57	6615.2	7.5	0.5	6	12.8	80.51	66.29		44.02	32.96	153.4	7.312	0.5583	0.5347	1.277	32.92	0.155995	9.6	63.9	21.2	2.4	3.222
	BEL	2008-01-02	wi	SE	50.28	43.77	57.77	9.5	0.71	6579.9	7.5	0.5	5.9	46.7	81.86	74.29		40.6	35.09	160.5	7.938	0.6151	0.632	1.3	32.73	0.183596	9.5	68.4	19.2	0	3.623
	BEL	2008-01-30	wi	SE	19.21	15.5	23.81	29.5	1.13	8201	10.2	0.4	8.3	21.5	87.69	74.18		42.82	40.12	179.6	8.617	0.7335	0.8513	1.478	35.44	0.220217	10.2	68.4	18.7	2.7	5.11
	BEL	2008-02-27	wi	SE	22.48	17.86	28.3	31.85	1.63	9038.1	10.5	0.5	8.6	22.5	88.71	75.26		43.46	41.93	185.1	7.225	0.6756	0.7807	1.511	36.41	0.217433	16.6	71.8	11.1	0.5	4.6517
	BEL	2008-03-26	sp	SE	20.05	18.25	22.03	27.9	2.12	10706.4	6.7	0.2	3.2	10.6	98.22	79.39	13.16	45.53	40.03	178.4	7.459	0.649	0.6773	1.448	33.41	0.19539	18.1	69.3	11.7	0.9	4.796
	BEL	2008-04-23	sp	SE	27.85	25.43	30.5	22.75	0.78	10063.8	7.4	0.9	3.8	8.9	97.73	79.25	12.85	45.91	39.06	172	6.948	0.6305	0.6649	1.387	32.94	0.174307	14.2	51.3	32.6	3.9	4.4
	BEL	2008-05-21	sp	SE	34.91	31.7	38.45	15.5	1.7	8831.4	6	0.2	3.3	9	88.84	71.8	12.16	40.73	35.02	163.4	7.078	0.5714	0.6402	1.526	30.89	0.195361	7.7	67.5	20.3	4.5	4.38407
	BEL	2008-06-18	su	SE	65.05	61.46	68.85	9.15	0.92	7392.7	3.9	0.2	1.6	3.5	66.58	52.56	9.082	29.82	23.54	118.8	5.972	0.4149	0.3975	1.541	29.2	0.111388	4.9	34.8	37.6	22.7	2.30199
	BEL	2008-07-16	su	SE
	SPY	2007-06-20	su	SE	62.05	54.82	70.23	3.6	0.14	8943.7	10.1	2.3	25.3	1.2	100.9	344		57.59	67.99	343.7	9.778	0.8496	3.263	2.948	62.93	0.674393	6.1	37.9	52.5	3.5	4.3
	SPY	2007-07-18	su	SE	52.69	49.15	56.48	3	0.14	5295.8	13.3	0.9	42.8	1.5	87.94	194.4		47.15	47.39	266.2	7.026	0.6482	1.889	3.431	57.15	0.375069	13.9	61.1	20.8	4.2	4.1
	SPY	2007-08-15	su	SE	60.54	58.17	63.01	2.3	0.28	5718.3	9.4	1	12.8	1.1	77.49	224.2		45.91	49.76	330.9	7.245	0.6633	4.565	2.328	48.62	0.359754	8.1	46.5	36.7	8.7	3.7
	SPY	2007-09-12	au	SE	61.19	56.46	66.31	5.6	1.13	12125.7	33.4	0.6	7.5	0.8	99.9	288.3		53.51	65.03	310.5	9.104	0.8197	2.503	2.447	52.03	0.549178	14.3	70.9	13.7	1.1	4.3
	SPY	2007-10-10	au	SE	63.17	53.14	75.09	5.05	1.06	13568.9	15	2	27	3.7	104.8	277.7		54.37	72.68	334.2	9.217	0.8395	2.488	2.588	56.62	0.473869	11.8	63	24.4	0.7	3.933
	SPY	2007-11-07	au	SE	62.12	53.87	71.64	3.4	0.42	8917.2	13.7	1.5	20.5	3	78.72	240		48.84	57.15	368.4	8.361	1.133	5.411	2.887	61.58	0.389308	9	47.6	31.4	12	3.26123
	SPY	2007-12-05	wi	SE	46.4	39.17	54.95	12.75	1.48	5322.5	7.7	1.1	27.9	1	86.08	290.4		50.05	77.49	411.8	10.06	1.129	2.024	2.843	60.45	0.597078	10.9	60.4	24.9	0.7	3.98658
	SPY	2008-01-02	wi	SE
	SPY	2008-01-30	wi	SE	73.88	63.94	83.35	1.15	0.02	13788.5	17.5	0.6	21.9	3	77.29	235.7		39.35	45.62	217.2	8.552	0.759	1.999	3.015	51.4	0.587952	10.4	56.7	26.5	6.4	4.1
	SPY	2008-02-27	wi	SE	80			1.25	0.49	6942.5	16.5	0.2	24.4	4.5	76.42	247.2		40.37	42.37	227.2	8.231	0.65	1.852	2.738	50.29	0.519488	10.3	38.3	48.9	2.5	2.9
	SPY	2008-03-26	sp	SE	38.54	33.62	44.18	14.65	0.49	11495.7	29	0.9	38.4	18.8	89.9	145	12.3	45.03	48.9	236.8	8.19	0.7454	1.249	1.784	39.89	0.302164	15.7	77.1	6.6	0.6	4.3
	SPY	2008-04-23	sp	SE	53.61	51.01	56.33	2.45	0.35	8127.5	8	0.3	5.7	3.2	79.98	143.8	11.03	41.03	36.81	204	7.288	0.6223	1.228	1.679	38.65	0.260773	10.4	43.7	39.2	6.7	3.54
	SPY	2008-05-21	sp	SE	58.33	56.58	60.13	2.8	0.14	7232.4	10.6	0.1	11.8	2.8	68.35	178.8	9.723	36.32	36.99	208.7	6	0.6308	1.766	2.064	40.29	0.259921	3.1	25.1	43	28.8	4
	SPY	2008-06-18	su	SE	49.08	43.83	54.96	5.9	0.85	10422.3	8.1	0.7	8.6	5.1	88.86	91.15	12.24	43.68	41.46	208.7	6.483	0.6967	0.9894	1.558	36.5	0.197672	9	65.4	21.2	4.4	5.27863
	SPY	2008-07-16	su	SE	63.8	58.16	69.9	5.95	1.2	7976.7	6.5	0.7	9	3.4	75.6	102.6	10.48	37.74	35.7	205.4	5.729	0.683	1.201	1.516	35.53	0.209091	3.3	24.7	41.1	30.9	4.3
	CER	2007-06-20	su	SE	80			-3.85	1.2	2986.9	20.6	0.1	2.9	0.7	71.15	108.7		40.86	36.07	151.8	9.425	0.2857	0.6435	1.184	31.2	0.255261	7.3	36.6	55	1.1	2.2
	CER	2007-07-18	su	SE	80			-0.25	1.2	3589.3	9.1	1.2	4.1	0.9	67.47	93.08		36.28	28.77	124.2	7.107	0.2206	0.5188	1.009	27.78	0.186037	11.7	46	39.7	2.6	2.1
	CER	2007-08-15	su	SE	80			-2.4	0.85	3482.9	5.7	0.4	4	0.6	61.65	96.59		34	30.52	124.3	7.197	0.1718	0.4309	0.8795	25.72	0.198166	9	39.7	50.7	0.7	1.7
	CER	2007-09-12	au	SE	80			5.6	1.13	4125.9	6.9	0.4	2.1	0.6	48	51.92		25.5	21.14	94.01	4.838	0.1829	0.4364	0.6998	22.03	0.100458	5.6	34.4	57.3	2.7	2.1
	CER	2007-10-10	au	SE	80			3.65	0.78	5554.6	9.3	0.5	8	31	90.03	151.5		49.5	50.06	179.5	12.08	0.451	0.4655	1.414	41.29	0.396623	13.5	57.5	28.9	0.1	1.87492
	CER	2007-11-07	au	SE	70.27	59.42	83.37	5.9	1.13	4934.1	8.6	0.4	6.6	3.1	69.3	93.19		36.09	34.91	148.9	10.06	0.4469	0.5088	1.375	33.77	0.300168	10	57.9	31.9	0.2	2.20055
	CER	2007-12-05	wi	SE	80			5.25	0.21	6784.1	6	0.3	7.8	1.3	75.71	121.2		44.04	39.98	168	13.06	0.4724	0.6418	1.699	38.31	0.370486	12.3	62.7	25	0.1	1.82257
	CER	2008-01-02	wi	SE	80			1.05	0.21	5235.6	13.2	0.4	2.4	1.6	58.55	78.79		34.31	25.01	107.5	7.182	0.3643	0.4662	1.026	26.07	0.140156	9.8	43.9	45.7	0.6	1.67019
	CER	2008-01-30	wi	SE	80			0.75	0.21	7668.7	12.6	0.2	3.4	4	63.31	66.35		33.5	32.26	149.6	6.642	0.5159	0.5559	1.214	30.13	0.208066	13.1	49.6	36.6	0.7	2.6
	CER	2008-02-27	wi	SE	80			-0.05	0.49	5452.8	7.1	0.4	5.4	3.6	69.1	94.7		36.17	32.03	134.1	9.476	0.4459	0.5388	1.209	31.49	0.26514	11.7	37.3	50.7	0.3	1.69153
	CER	2008-03-26	sp	SE	80			5.6	1.84	5173.4	5.5	0.2	3.9	1.3	82.65	111.9	10.94	40.26	29.77	135.4	8.722	0.4813	0.8257	1.244	28.71	0.170206	13.6	44.4	41.8	0.2	1.9
	CER	2008-04-23	sp	SE	80			2.8	0.14	8996.5	4.5	0.2	1.8	1.1	72.59	97.36	10.52	36.59	29.58	134.6	7.961	0.4107	0.5337	1.147	29.54	0.207611	11.2	36.3	50.6	1.9	1.5
	CER	2008-05-21	sp	SE	80			1.2	0.42	4627.5	5.3	0.2	2.1	0.6	86.51	115.1	11.19	41	29.01	134	8.744	0.4879	0.7528	1.132	29.35	0.182114	15.7	55.7	28.6	0	1.5
	CER	2008-06-18	su	SE	80			0.7	0.14	6507.1	7.8	0.2	3.3	1.1	64.54	91.2	9.748	31.8	22.93	107.8	6.716	0.3378	0.4939	0.8983	25.17	0.179858	8.4	38.4	52.8	0.4	1.2
	CER	2008-07-16	su	SE	80			1.75	0.49	4712.2	6	0.2	14.6	2.2	81.73	105.7	11.28	39.69	28.87	134.7	8.023	0.4593	0.6806	1.094	30.75	0.171209	14	56.6	28.7	0.7	1.5
	CER-OXL	2007-06-20	su	SE	80			2.3	0.28	1621	5.9	0.2	3.1	1.9	53.79	48.24		33.34	21.78	87.7	4.102	0.1837	0.2594	0.6695	20.06	0.0845082	5.8	48.6	42.3	2.3	2.7
	CER-OXL	2007-07-18	su	SE	80			2.5	1.41	1617.4	5.3	0	3.2	1.7	46.58	41.53		30.74	16.8	73.95	4.416	0.1936	0.233	0.5994	17.95	0.0710464	6.1	43	44.1	6.8	2.1
	CER-OXL	2007-08-15	su	SE	80			3.1	0	1521.3	5.8	0.4	2.7	1.2	51.01	47.34		28.62	18.81	79.02	3.607	0.1804	0.2494	0.6547	19.22	0.0852647	5.3	47.5	43.9	3.3	2.6
	CER-OXL	2007-09-12	au	SE	80			12.58	1.06	1799.2	8.6	1.3	2.6	1.8	48.74	42.77		28.08	18.93	80.69	3.401	0.173	0.5058	0.622	18.91	0.0610112	5.7	35	47.5	11.8	2.49401
	CER-OXL	2007-10-10	au	SE	80			6.3	0.57	5738	13.7	0.4	1.9	0.5	58.7	52.78		31.31	26.36	106	4.806	0.3959	0.3331	0.8242	22.64	0.0904044	6.5	52.9	38.7	1.9	2.745
	CER-OXL	2007-11-07	au	SE	80			10.3	0.28	2554	7.8	0.5	7.9	1.5	45.11	40.02		27.41	16.83	71.14	4.199	0.3599	0.2555	0.7124	19.97	0.070841	3.9	35	57.7	5.4	2.45565
	CER-OXL	2007-12-05	wi	SE	80			6.9	3.54	1856.7	5.2	0.8	3.1	1.4	43.06	38.22		28.21	15.58	74.14	3.981	0.3249	0.2352	0.6791	19.3	0.0670366	4.8	33.5	51.8	8.6	3.272
	CER-OXL	2008-01-02	wi	SE	80			9.2	1.84	2303.5	0.7	0.1	0.7	0.4	50.85	44.48		29.71	19.31	84.46	4.075	0.4413	0.3176	0.8882	21.05	0.0991888	4.9	37.9	43.8	13.4	4.59443
	CER-OXL	2008-01-30	wi	SE	55.75	48.02	64.72	9.05	0.07	5197.2	8.3	0.2	7.3	4.1	61.86	55.42		30.82	24.14	103	4.282	0.4043	0.367	0.9233	24.78	0.137302	7.8	74.9	15.7	1.6	5.856
	CER-OXL	2008-02-27	wi	SE	48.01	37.05	62.22	5.8	0	2195.1	7.7	0.6	3.7	1.3	67.5	59.93		35.63	21.79	86.59	4.499	0.563	0.3343	0.9616	24.46	0.0915143	5.9	26.5	42.5	25.1	3.13511
	CER-OXL	2008-03-26	sp	SE	25.4	18.43	35.02	9.55	0.5	3473.1	7.1	0.1	2.2	1.7	75.17	61.99	10.35	35.76	22.65	99.36	5.829	0.5264	0.3801	0.8574	24.38	0.0904291	10.2	43.1	31.9	14.8	3.6
	CER-OXL	2008-04-23	sp	SE	54.44	50.08	59.17	6.95	0.47	5616	6.3	0.3	3.7	3.1	71.24	61.3	9.588	33.7	25.05	107.4	5.007	0.3972	0.3799	0.877	24.56	0.124853	12.9	56	24.4	6.7	3.2
	CER-OXL	2008-05-21	sp	SE	80			5.15	1.78	7626.5	5.5	0.4	3.1	3.4	71.19	62.64	9.701	34.06	25.52	113.1	5.224	0.4301	0.3988	1.043	25.35	0.123298	9	74.1	11.8	3.1	3.1
	CER-OXL	2008-06-18	su	SE	80			2	1.27	7376	4.8	0.1	2.4	2.5	72.48	62.97	9.804	34.64	26.83	114.1	4.922	0.4132	0.4083	0.9573	25.53	0.215059	8.4	77.3	13.8	0.5	2.87875
	CER-OXL	2008-07-16	su	SE	80			1.8	0.42	8789.8	6.2	0.4	2.6	2.6	72.69	63.92	9.943	34.88	25.35	118.1	5.502	0.4546	0.4114	0.9813	25.74	0.123958	8	74.1	15.9	2	2.54
	MAL	2007-06-20	su	ST						0	0	0	0	0
	MAL	2007-07-18	su	ST	10.35	7.84	13.67	14.25	1.34	4384	8.6	0.3	6.9	0.9	61.52	60.54		33.26	44.13	228.3	4.738	0.5176	0.4995	1.373	31.54	0.333074	12	82	6	0	3.6
	MAL	2007-08-15	su	ST	27.51	26.03	29.07	16.4	0.85	4046.7	12	1.2	6.6	0.8	85.84	84.31		40.79	59.81	468.2	6.208	0.6897	1.064	2.659	65.12	0.357506	3.9	28.3	67.5	0.3	3.577
	MAL	2007-09-12	au	ST	37.69	35.17	40.38	18	0.28	6186.6	11.1	1.6	6.7	1.6	50.56	48.04		30.61	33.56	171.4	4.637	0.4045	0.3861	0.9609	26.27	0.579179	4.2	29.5	65.5	0.8	1.9
	MAL	2007-10-10	au	ST	22.29	19.14	25.95	35.1	0.28	1604.6	5.8	0.4	2.1	1.3	75.98	70.93		34.68	44.5	192.7	7.326	0.8023	0.4502	1.746	31.68	0.245444	16.6	74.4	9	0	3.9
	MAL	2007-11-07	au	ST	20.33	16.19	25.52	33.6	1.41	3921.8	16.3	1.4	12.8	1.8	61.31	59.42		30.41	40.23	185.5	5.553	0.6914	0.3956	1.446	28.12	0.223501	19	79	2	0	3.51401
	MAL	2007-12-05	wi	ST	9.42	7.97	11.15	55.25	2.19	7734.8	21.3	0.3	8.6	1.6	73.67	70.54		41.8	79.15	331	5.915	1.238	0.7315	2.568	35.61	0.532682	16	76	8	0	8.80564
	MAL	2008-01-02	wi	ST						0	0	0	0	0
	MAL	2008-01-30	wi	ST	8.11	7.39	8.9	49.65	0.49	8344.4	17.6	1.2	9.1	3	66.9	62.51		39.01	60.66	256.4	4.689	1.013	0.542	1.887	30.86	0.418878	14	77	9	0	7.61553
	MAL	2008-02-27	wi	ST	4.87	3.49	6.79	52.4	0.28	12019.9	21.2	1.1	9.9	2.6	74.17	70.7		42.92	77.06	330.8	5.558	1.232	0.6557	2.543	34.23	0.618668	17	76	7	0	7.52923
	MAL	2008-03-26	sp	ST	11.03	9.65	12.59	51.6	1.13	13471.7	12.2	0.6	3.4	2.4	93.81	82.36	12.57	54.47	70.04	268.2	5.924	1.066	0.5583	2.521	33.48	0.332544	15	77	8	0	8.91927
	MAL	2008-04-23	sp	ST	4.62	3.88	5.51	52.9	0.71	15206.8	15.2	0.5	4.1	1.6	83.15	79.33	10.87	47.01	80.5	364.4	5.353	1.171	0.7336	2.867	37.54	0.469838	14	80	6	0	8.98376
	MAL	2008-05-21	sp	ST						0	0	0	0	0
	MAL	2008-06-18	su	ST	56.03	49.7	63.17	11.15	0.92	2915.4	2.3	0.4	4.4	0.9	64.56	58.32	8.098	23.95	18.65	77.33	6.234	0.3612	0.2079	0.7993	22.06	0.0588771	16.5	81.5	2	0	1.28876
	MAL	2008-07-16	su	ST	48.88	41.66	57.36	8.35	0.35	2017.6	4.1	0.3	6.7	1	78.12	64.21	8.847	27.04	22.29	101	6.751	0.4418	0.2031	0.9269	23.72	0.0898411					1.9
	BEL	2007-06-20	su	ST						0	0	0	0	0
	BEL	2007-07-18	su	ST	42.34	36.6	48.97	4.9	1.84	2129.2	5.3	0	8.2	8.9	123.9	95.97		51.93	36.34	158.7	12.32	0.6193	0.4693	1.252	33.82	0.139216	14	81	5	0	2.366
	BEL	2007-08-15	su	ST						1494.4	4.8	0.9	4.6	2.1
	BEL	2007-09-12	au	ST	55.15	46.93	64.82	6.8	2.4	2695.3	4.6	0.9	3.9	2	96.7	78.53		44.11	35.46	159.4	9.844	0.4617	0.6193	1.215	32.29	0.199066	25	73	2	0	2.958
	BEL	2007-10-10	au	ST						5122.6	16.6	0.5	10.4	1.6	110.5	93.24		50.18	46.98	190.5	11.33	0.6817	0.8186	1.476	38.02	0.218903	18	77	5	0	3.1
	BEL	2007-11-07	au	ST	23.11	19.9	26.85	13.65	0.49	4250.1	9.8	1.6	8	45.5	92.19	74.44		46.57	42.59	189.2	10.89	0.7939	0.7332	1.514	35.52	0.243373	30	70	0	0	3.831
	BEL	2007-12-05	wi	ST	27.55	22.02	34.46	13.8	2.83	6905.6	9.5	0.4	6.5	22.1	88.33	74.38		42.04	42.86	200	8.736	0.7059	0.842	1.601	37.02	0.252264	21	77	2	0	3.71341
	BEL	2008-01-02	wi	ST						0	0	0	0	0
	BEL	2008-01-30	wi	ST	27.46	22.99	32.8	15.65	3.89	8745.4	11.8	0.3	10.1	34	78.81	67.77		39.11	39.3	186.1	7.576	0.6718	0.9039	1.508	36.66	0.233754	15	76	9	0	3.90558
	BEL	2008-02-27	wi	ST	21.17	17.83	25.14	18.95	0.21	8106.6	11.5	0.4	8	23.7	84.72	71.86		42.53	44.37	208.1	8.611	0.8105	0.8904	1.779	36.64	0.25915	16	77	7	0	5.686
	BEL	2008-03-26	sp	ST						0	0	0	0	0
	BEL	2008-04-23	sp	ST						7797.5	7	1	3.5	5.6												0.217177	12	78.5	9.5	0
	BEL	2008-05-21	sp	ST	30.8	26.45	35.86	13.55	1.62	9415.1	7.4	0.3	4.5	9.1	88.91	74.5	12.37	40.82	39.91	202.8	8.115	0.5845	0.9164	1.345	33.14	0.219718	23	73	4	0	4.2
	BEL	2008-06-18	su	ST	42.46	38.19	47.12	12.8	3.11	9614.7	5.8	0.4	4.1	17	96.78	76.73	12.17	42.11	38.67	185.7	7.432	0.6886	0.7142	1.412	33.19	0.20949	24	74.5	1.5	0	4.42648
	BEL	2008-07-16	su	ST	41.93	38.66	45.85	5.65	2.62	7242.6	7.2	0.6	6.2	26.3	106.3	84.22	12.94	44.24	37.23	173.5	10.37	0.6426	0.6852	1.341	34.57	0.293438					2.5
	SPY	2007-06-20	su	ST						0	0	0	0	0
	SPY	2007-07-18	su	ST	44.6	38.77	51.3	3.9	1.84	2484.9	5.4	0	7.9	4.1	118.9	110.5		50.06	39.01	164.9	10.75	0.5393	0.552	1.256	34.08	0.201045	28	72	0	0	3.5
	SPY	2007-08-15	su	ST	33.45	30.4	36.8	5.3	0.99	4340.9	8	0.9	8.3	2.4	102.4	141.8		48.57	45.56	235.1	10.17	0.4834	1.062	1.537	39.2	0.304753	25	74	1	0	4.03878
	SPY	2007-09-12	au	ST	75.8	66.71	86.04	0.65	1.06	6182.6	8	0.7	7.6	2.9	79.88	95.14		38.43	35.89	161.1	7.615	0.387	0.7218	1.205	31.24	0.261081	12.3	66.8	20.9	0	3.1
	SPY	2007-10-10	au	ST	36.3	31.39	41.97	7.9	2.69	7244.9	12.7	1	8.3	13.7	91.08	89.64		42.94	45.2	211.6	9.496	0.6899	0.8169	1.491	36.4	0.216757	18.6	77.3	4.1	0	3.42836
	SPY	2007-11-07	au	ST	30.51	28.18	33.03	10.15	2.47	4500.8	9.3	1.7	5.7	12.3												0.208191	23	77	0	0	3.74151
	SPY	2007-12-05	wi	ST	20.52	18.3	23.01	16.05	5.59	7610.7	11.4	0.4	6.2	14.9	87.58	78.79		42.56	47.1	217.9	8.586	0.7684	0.8437	1.629	37.08	0.242637	19	79	2	0	5.10004
	SPY	2008-01-02	wi	ST						0	0	0	0	0
	SPY	2008-01-30	wi	ST						0	0	0	0	0
	SPY	2008-02-27	wi	ST						0	0	0	0	0
	SPY	2008-03-26	sp	ST	27.6	24.7	30.83	15.2	0.42	12020.8	7.4	0.4	4.4	11	94.74	81.26	13.28	45.01	44.36	204	7.817	0.7028	0.8953	1.535	36.43	0.25149	14	79	7	0	4.99996
	SPY	2008-04-23	sp	ST	24.49	21.41	28.01	25.45	0.49	9639.5	11.5	0.4	2	3	88.34	93.08	12.27	43.2	46.23	285.7	7.988	0.689	0.9456	1.607	35.01	0.256389	15	80	5	0	5
	SPY	2008-05-21	sp	ST	29.82	27.31	32.57	11.45	0.78	3440.9	3.6	0.2	3.1	0	107.8	95.64	13.01	45.09	38.35	187.1	10.13	0.6707	0.6041	1.395	34.17	0.162154	22	76	2	0	3.9
	SPY	2008-06-18	su	ST	55.41	49.84	61.6	11.85	0.07	9735.8	6.3	0.4	4.4	19.4	98.71	83.68	11.93	41.86	37.89	175.5	7.822	0.6988	0.6081	1.381	32.82	0.180931	22	78	0	0	3.99873
	SPY	2008-07-16	su	ST	62.96	53.48	74.13	5.35	0.92	8071.8	6.9	0.5	5.6	6.6	95.88	91.41	12.04	42.64	38.9	190.2	7.71	0.572	0.7521	1.386	34	0.230825					3.80731
	CER	2007-06-20	su	ST						0	0	0	0	0
	CER	2007-07-18	su	ST						0	0	0	0	0
	CER	2007-08-15	su	ST						0	0	0	0	0
	CER	2007-09-12	au	ST						0	0	0	0	0
	CER	2007-10-10	au	ST						0	0	0	0	0
	CER	2007-11-07	au	ST	28.77	23.7	34.94	24.1	0.42	4638.5	13	1.1	6.3	12.4	94.08	96.16		56.58	48.01	191.4	8.592	0.6789	0.6555	1.453	40.02	0.230161	26	71	3	0	4.02419
	CER	2007-12-05	wi	ST	21.66	19.08	24.59	44.4	0.57	0	0	0	0	0												0.196558					3.28776
	CER	2008-01-02	wi	ST						0	0	0	0	0
	CER	2008-01-30	wi	ST	80			2.8	0.99	80374.8	6.2	0.2	3.4	1.2	60.87	90.15		32.21	32.31	136.6	10.97	0.4358	0.3721	1.176	33.13	0.322182	29	70.5	0.5	0	1.35
	CER	2008-02-27	wi	ST	45.65	37.36	55.77	28.1	1.56	8785.2	13	0.8	8.1	10.7	74.07	72.69		37.73	45.66	223.3	8.152	0.654	0.7854	1.558	34.95	0.231311	20.5	75	4.5	0	3.81827
	CER	2008-03-26	sp	ST						9407.3	10.9	1.2	4.9	3.4
	CER	2008-04-23	sp	ST						0	0	0	0	0
	CER	2008-05-21	sp	ST	53.65	45.52	63.24	11	2.4	8887.9	8.3	0.4	3.9	2.7	77.09	87.99	10.52	36.69	32.97	167.3	7.928	0.5579	0.7689	1.378	34.57	0.180263	21	77	2	0	3.1037
	CER	2008-06-18	su	ST	63.65	54.08	74.93	7.5	0.71	7299.9	7.6	0.3	3.7	4.6	87.62	80.78	11.04	38.97	35.1	167.5	8.17	0.5835	0.6267	1.269	33.13	0.207632	27	73	0	0	2.98891
	CER	2008-07-16	su	ST	45.42	39.81	51.81	11	0.71	10997.8	17.6	0.7	8.2	7	92.39	89.94	11.76	41.9	37.23	186	8.964	0.6006	0.7051	1.36	34.77	0.216965					2.5
	CER-OXL	2007-06-20	su	ST						0	0	0	0	0
	CER-OXL	2007-07-18	su	ST	48.79	44.59	53.39	7.05	2.76	4055.3	8.9	0.6	7.2	3.2	87.29	80.3		42.71	35.63	147.9	6.557	0.3757	0.51	1.096	30.12	0.169868					3.8
	CER-OXL	2007-08-15	su	ST						0	0	0	0	0
	CER-OXL	2007-09-12	au	ST						0	0	0	0	0
	CER-OXL	2007-10-10	au	ST						0	0	0	0	0
	CER-OXL	2007-11-07	au	ST	18	15.01	21.6	37.75	0.92	6433.2	16.4	1.5	8.6	8.5												0.16699	20	80	0	0	4
	CER-OXL	2007-12-05	wi	ST	14.86	13.25	16.67	45.15	0.35	3706.1	8.1	0.9	2.8	3.2												0.191904	19	81	0	0	3.79202
	CER-OXL	2008-01-02	wi	ST						0	0	0	0	0
	CER-OXL	2008-01-30	wi	ST	22.91	19.59	26.8	28.95	0.35	8344.8	12.3	0.9	8.4	10.4												0.20847	14	83	3	0	4.30601
	CER-OXL	2008-02-27	wi	ST	14.2	12.15	16.59	42.7	0.99	0	0	0	0	0												0.153147	18	80	2	0	9.7
	CER-OXL	2008-03-26	sp	ST	19.37	16.32	22.99	35.75	2.76	0	0	0	0	0	86.13	77.95	10.92	39.5	34.35	174.6	7.743	0.5566	0.6034	1.303	30.59	0.220364	14	82	4	0	3.69781
	CER-OXL	2008-04-23	sp	ST	17.27	16.22	18.4	46.25	1.2	7264.8	9.2	0.6	3.3	2.4	82.54	73.29	10.24	38.02	30.98	156.7	6.645	0.4715	0.5156	1.055	27.88	0.264709	16	82	2	0	4.06911
	CER-OXL	2008-05-21	sp	ST	28.4	25.68	31.4	18.85	0.92	8096.8	10.8	0.5	4.2	3.4	97.2	85.56	11.98	44.06	35.38	178.5	8.378	0.5265	0.6005	1.263	32.44	0.174656					3.49329
	CER-OXL	2008-06-18	su	ST	33.1	28.48	38.46	11.65	3.32	7183.3	11.5	0.9	4.6	3.6	97.28	85.72	12.03	44.05	35.64	182.2	9.643	0.5404	0.5689	1.238	32.53	0.194065	24	76	0	0	3.29801
	CER-OXL	2008-07-16	su	ST	16.93	14.79	19.37	37.5	0.57	8255.5	12.1	0.8	6.2	3.3	90.44	79.34	11.09	40.51	32.85	166.6	7.113	0.5191	0.5501	1.198	30.2	0.17007					3.60083
